# Supplementary material for: Disulfidptosis-related gene in acute myocardial infarction and immune microenvironment analysis: A bioinformatics analysis and validation
Source: PLoS One. 2024 Dec 12;19(12):e0314935. doi: 10.1371/journal.pone.0314935 (PMC11637291; doi:10.1371/journal.pone.0314935)
Supplement: S1 Table — (XLSX) [file pone.0314935.s001.xlsx]

## Sheet: Sheet1
The correlation coefficient between DSRGs
	SLC7A11	SLC3A2	RPN1	NCKAP1	NUBPL	NDUFA11	LRPPRC	OXSM	NDUFS1	GYS1	INF2	CD2AP	ACTN4	PDLIM1	MYH9	MYH10	IQGAP1	DSTN	CAPZB	ACTB	MYL6	TLN1	FLNA	FLNB
SLC7A11		0.0348	0.151	0.097	0.234	-0.113	0.249	0.0858	0.176	-0.054	-0.103	0.408	-0.03	0.0322	-0.0446	0.000236	0.114	0.238	-0.0302	0.0475	-0.0596	-0.0835	-0.026	0.11
SLC3A2	0.0348		0.514	-0.161	-0.332	0.375	-0.172	0.2	0.233	-0.0568	-0.2	-0.421	-0.107	0.0363	0.0903	-0.0863	0.147	-0.118	-0.148	0.0543	0.531	0.122	-0.0308	-0.15
RPN1	0.151	0.514		-0.275	-0.379	0.391	-0.135	0.126	0.289	0.093	-0.188	-0.296	-0.0326	-0.0592	0.2	-0.0506	0.272	-0.0809	-0.0494	0.175	0.244	0.179	0.171	0.00505
NCKAP1	0.097	-0.161	-0.275		0.383	-0.344	0.306	0.248	0.156	-0.291	-0.0884	0.398	0.0898	0.621	0.135	-0.103	0.144	0.58	-0.0981	-0.104	0.34	0.0406	-0.0659	-0.271
NUBPL	0.234	-0.332	-0.379	0.383		-0.435	0.699	0.373	0.383	-0.31	-0.0713	0.628	-0.169	0.0379	-0.177	-0.113	-0.114	0.486	-0.241	-0.332	-0.139	-0.505	-0.321	0.0357
NDUFA11	-0.113	0.375	0.391	-0.344	-0.435		-0.401	-0.0929	-0.198	0.458	0.254	-0.447	0.144	-0.0708	0.256	-0.0408	0.0302	-0.337	0.416	0.26	0.254	0.428	0.423	0.213
LRPPRC	0.249	-0.172	-0.135	0.306	0.699	-0.401		0.494	0.646	-0.468	-0.323	0.667	-0.403	-0.0385	-0.282	-0.21	0.127	0.562	-0.41	-0.416	-0.093	-0.589	-0.517	0.0317
OXSM	0.0858	0.2	0.126	0.248	0.373	-0.0929	0.494		0.421	-0.292	-0.175	0.303	-0.324	0.0977	-0.208	-0.186	0.0124	0.44	-0.27	-0.293	0.236	-0.382	-0.348	-0.0467
NDUFS1	0.176	0.233	0.289	0.156	0.383	-0.198	0.646	0.421		-0.538	-0.453	0.277	-0.456	-0.0853	-0.18	-0.124	0.199	0.344	-0.613	-0.418	0.258	-0.497	-0.451	-0.0872
GYS1	-0.054	-0.0568	0.093	-0.291	-0.31	0.458	-0.468	-0.292	-0.538		0.595	-0.32	0.556	-0.0936	0.386	0.0572	0.176	-0.332	0.752	0.578	-0.261	0.673	0.611	0.324
INF2	-0.103	-0.2	-0.188	-0.0884	-0.0713	0.254	-0.323	-0.175	-0.453	0.595		-0.251	0.231	0.125	0.367	0.122	-0.172	-0.337	0.521	0.243	-0.145	0.48	0.448	0.373
CD2AP	0.408	-0.421	-0.296	0.398	0.628	-0.447	0.667	0.303	0.277	-0.32	-0.251		-0.133	0.0413	-0.289	-0.133	0.0655	0.5	-0.238	-0.176	-0.234	-0.461	-0.388	-0.048
ACTN4	-0.03	-0.107	-0.0326	0.0898	-0.169	0.144	-0.403	-0.324	-0.456	0.556	0.231	-0.133		0.0219	0.453	0.0545	0.33	-0.0804	0.613	0.5	-0.0786	0.541	0.535	-0.00126
PDLIM1	0.0322	0.0363	-0.0592	0.621	0.0379	-0.0708	-0.0385	0.0977	-0.0853	-0.0936	0.125	0.0413	0.0219		0.259	0.0312	-0.1	0.267	0.00534	0.0814	0.35	0.343	0.135	-0.145
MYH9	-0.0446	0.0903	0.2	0.135	-0.177	0.256	-0.282	-0.208	-0.18	0.386	0.367	-0.289	0.453	0.259		0.13	0.0766	-0.0107	0.432	0.325	0.229	0.67	0.733	0.326
MYH10	0.000236	-0.0863	-0.0506	-0.103	-0.113	-0.0408	-0.21	-0.186	-0.124	0.0572	0.122	-0.133	0.0545	0.0312	0.13		-0.204	-0.115	0.0954	0.0857	0.0416	0.074	0.118	0.0656
IQGAP1	0.114	0.147	0.272	0.144	-0.114	0.0302	0.127	0.0124	0.199	0.176	-0.172	0.0655	0.33	-0.1	0.0766	-0.204		0.0706	0.119	0.204	0.0992	0.21	-0.00689	-0.168
DSTN	0.238	-0.118	-0.0809	0.58	0.486	-0.337	0.562	0.44	0.344	-0.332	-0.337	0.5	-0.0804	0.267	-0.0107	-0.115	0.0706		-0.139	-0.163	0.127	-0.267	-0.153	-0.0967
CAPZB	-0.0302	-0.148	-0.0494	-0.0981	-0.241	0.416	-0.41	-0.27	-0.613	0.752	0.521	-0.238	0.613	0.00534	0.432	0.0954	0.119	-0.139		0.586	-0.104	0.648	0.658	0.28
ACTB	0.0475	0.0543	0.175	-0.104	-0.332	0.26	-0.416	-0.293	-0.418	0.578	0.243	-0.176	0.5	0.0814	0.325	0.0857	0.204	-0.163	0.586		-0.12	0.613	0.469	0.0596
MYL6	-0.0596	0.531	0.244	0.34	-0.139	0.254	-0.093	0.236	0.258	-0.261	-0.145	-0.234	-0.0786	0.35	0.229	0.0416	0.0992	0.127	-0.104	-0.12		0.0984	-0.00872	-0.262
TLN1	-0.0835	0.122	0.179	0.0406	-0.505	0.428	-0.589	-0.382	-0.497	0.673	0.48	-0.461	0.541	0.343	0.67	0.074	0.21	-0.267	0.648	0.613	0.0984		0.774	0.166
FLNA	-0.026	-0.0308	0.171	-0.0659	-0.321	0.423	-0.517	-0.348	-0.451	0.611	0.448	-0.388	0.535	0.135	0.733	0.118	-0.00689	-0.153	0.658	0.469	-0.00872	0.774		0.318
FLNB	0.11	-0.15	0.00505	-0.271	0.0357	0.213	0.0317	-0.0467	-0.0872	0.324	0.373	-0.048	-0.00126	-0.145	0.326	0.0656	-0.168	-0.0967	0.28	0.0596	-0.262	0.166	0.318
