# Supplementary material for: Disulfidptosis-related gene in acute myocardial infarction and immune microenvironment analysis: A bioinformatics analysis and validation
Source: PLoS One. 2024 Dec 12;19(12):e0314935. doi: 10.1371/journal.pone.0314935 (PMC11637291; doi:10.1371/journal.pone.0314935)
Supplement: S2 Table — (XLSX) [file pone.0314935.s002.xlsx]

## Sheet: Sheet1
The significance of correlation between DSRGs
	SLC7A11	SLC3A2	RPN1	NCKAP1	NUBPL	NDUFA11	LRPPRC	OXSM	NDUFS1	GYS1	INF2	CD2AP	ACTN4	PDLIM1	MYH9	MYH10	IQGAP1	DSTN	CAPZB	ACTB	MYL6	TLN1	FLNA	FLNB
SLC7A11		0.666	0.0593	0.227	0.00323	0.159	0.00165	0.285	0.0277	0.502	0.2	1.1e-07	0.709	0.689	0.579	0.998	0.155	0.00267	0.707	0.554	0.459	0.298	0.747	0.169
SLC3A2	0.666		5.5e-12	0.0443	2.15e-05	1.26e-06	0.0311	0.0122	0.00334	0.48	0.012	4.15e-08	0.183	0.651	0.261	0.283	0.0664	0.14	0.0642	0.499	8.84e-13	0.127	0.702	0.0616
RPN1	0.0593	5.5e-12		0.000493	9.58e-07	4.15e-07	0.0917	0.117	0.000237	0.247	0.0184	0.000169	0.685	0.462	0.0119	0.529	0.000566	0.314	0.539	0.0282	0.0021	0.0246	0.0326	0.95
NCKAP1	0.227	0.0443	0.000493		7.34e-07	1e-05	9.99e-05	0.00177	0.0517	0.000217	0.271	2.48e-07	0.263	0	0.0919	0.2	0.0724	1.78e-15	0.221	0.195	1.32e-05	0.614	0.412	0.000599
NUBPL	0.00323	2.15e-05	9.58e-07	7.34e-07		1.25e-08	0	1.47e-06	7.29e-07	7.89e-05	0.375	0	0.0349	0.637	0.0263	0.159	0.157	1.08e-10	0.0024	2.11e-05	0.0817	1.59e-11	4.09e-05	0.657
NDUFA11	0.159	1.26e-06	4.15e-07	1e-05	1.25e-08		1.9e-07	0.247	0.0131	1.67e-09	0.00136	4.4e-09	0.0712	0.378	0.00119	0.612	0.708	1.64e-05	6.12e-08	0.000991	0.00135	2.2e-08	3.45e-08	0.00751
LRPPRC	0.00165	0.0311	0.0917	9.99e-05	0	1.9e-07		4.76e-11	0	6.2e-10	3.7e-05	0	1.67e-07	0.632	0.000348	0.00839	0.112	1.95e-14	9.57e-08	6.16e-08	0.247	4.44e-16	4.2e-12	0.694
OXSM	0.285	0.0122	0.117	0.00177	1.47e-06	0.247	4.76e-11		3.93e-08	0.000211	0.0281	0.000113	3.47e-05	0.223	0.00903	0.0194	0.878	7.95e-09	0.000619	0.000199	0.00298	7.68e-07	7.81e-06	0.561
NDUFS1	0.0277	0.00334	0.000237	0.0517	7.29e-07	0.0131	0	3.93e-08		3.68e-13	2.64e-09	0.000442	2.04e-09	0.288	0.0243	0.122	0.0126	1.04e-05	0	5.2e-08	0.00113	3.41e-11	3.11e-09	0.277
GYS1	0.502	0.48	0.247	0.000217	7.89e-05	1.67e-09	6.2e-10	0.000211	3.68e-13		2.22e-16	4.28e-05	3.95e-14	0.243	6.16e-07	0.477	0.0278	2.12e-05	0	2.22e-15	0.000958	0	0	3.47e-05
INF2	0.2	0.012	0.0184	0.271	0.375	0.00136	3.7e-05	0.0281	2.64e-09	2.22e-16		0.00153	0.0036	0.119	2.33e-06	0.127	0.0315	1.55e-05	2.71e-12	0.00221	0.0709	2e-10	3.93e-09	1.48e-06
CD2AP	1.1e-07	4.15e-08	0.000169	2.48e-07	0	4.4e-09	0	0.000113	0.000442	4.28e-05	0.00153		0.0972	0.607	0.000243	0.0961	0.415	2.72e-11	0.00272	0.0277	0.00318	1.21e-09	5.25e-07	0.551
ACTN4	0.709	0.183	0.685	0.263	0.0349	0.0712	1.67e-07	3.47e-05	2.04e-09	3.95e-14	0.0036	0.0972		0.786	2.64e-09	0.498	2.5e-05	0.317	0	2.52e-11	0.328	2.46e-13	5.29e-13	0.988
PDLIM1	0.689	0.651	0.462	0	0.637	0.378	0.632	0.223	0.288	0.243	0.119	0.607	0.786		0.00106	0.699	0.212	0.00074	0.947	0.311	7.18e-06	1.06e-05	0.0929	0.07
MYH9	0.579	0.261	0.0119	0.0919	0.0263	0.00119	0.000348	0.00903	0.0243	6.16e-07	2.33e-06	0.000243	2.64e-09	0.00106		0.104	0.34	0.894	1.57e-08	3.28e-05	0.00389	0	0	3.06e-05
MYH10	0.998	0.283	0.529	0.2	0.159	0.612	0.00839	0.0194	0.122	0.477	0.127	0.0961	0.498	0.699	0.104		0.0104	0.151	0.234	0.286	0.605	0.357	0.14	0.414
IQGAP1	0.155	0.0664	0.000566	0.0724	0.157	0.708	0.112	0.878	0.0126	0.0278	0.0315	0.415	2.5e-05	0.212	0.34	0.0104		0.38	0.136	0.0103	0.217	0.00816	0.932	0.0356
DSTN	0.00267	0.14	0.314	1.78e-15	1.08e-10	1.64e-05	1.95e-14	7.95e-09	1.04e-05	2.12e-05	1.55e-05	2.72e-11	0.317	0.00074	0.894	0.151	0.38		0.0819	0.0413	0.113	0.000735	0.0557	0.228
CAPZB	0.707	0.0642	0.539	0.221	0.0024	6.12e-08	9.57e-08	0.000619	0	0	2.71e-12	0.00272	0	0.947	1.57e-08	0.234	0.136	0.0819		8.88e-16	0.194	0	0	0.000377
ACTB	0.554	0.499	0.0282	0.195	2.11e-05	0.000991	6.16e-08	0.000199	5.2e-08	2.22e-15	0.00221	0.0277	2.52e-11	0.311	3.28e-05	0.286	0.0103	0.0413	8.88e-16		0.134	0	5.86e-10	0.458
MYL6	0.459	8.84e-13	0.0021	1.32e-05	0.0817	0.00135	0.247	0.00298	0.00113	0.000958	0.0709	0.00318	0.328	7.18e-06	0.00389	0.605	0.217	0.113	0.194	0.134		0.22	0.914	0.000932
TLN1	0.298	0.127	0.0246	0.614	1.59e-11	2.2e-08	4.44e-16	7.68e-07	3.41e-11	0	2e-10	1.21e-09	2.46e-13	1.06e-05	0	0.357	0.00816	0.000735	0	0	0.22		0	0.0377
FLNA	0.747	0.702	0.0326	0.412	4.09e-05	3.45e-08	4.2e-12	7.81e-06	3.11e-09	0	3.93e-09	5.25e-07	5.29e-13	0.0929	0	0.14	0.932	0.0557	0	5.86e-10	0.914	0		5.06e-05
FLNB	0.169	0.0616	0.95	0.000599	0.657	0.00751	0.694	0.561	0.277	3.47e-05	1.48e-06	0.551	0.988	0.07	3.06e-05	0.414	0.0356	0.228	0.000377	0.458	0.000932	0.0377	5.06e-05
