# Supplementary material for: Disulfidptosis-related gene in acute myocardial infarction and immune microenvironment analysis: A bioinformatics analysis and validation
Source: PLoS One. 2024 Dec 12;19(12):e0314935. doi: 10.1371/journal.pone.0314935 (PMC11637291; doi:10.1371/journal.pone.0314935)
Supplement: S3 Table — (XLSX) [file pone.0314935.s003.xlsx]

## Sheet: Sheet1
GO and KEGG clustering analysis results of DSRGs
ONTOLOGY	ID	Description	GeneRatio	BgRatio	pvalue	geneID	Count
BP	GO:0070527	platelet aggregation	5/24	69/18800	2.31377e-08	SLC7A11/MYH9/ACTB/TLN1/FLNA	5
BP	GO:0034109	homotypic cell-cell adhesion	5/24	93/18800	1.04852e-07	SLC7A11/MYH9/ACTB/TLN1/FLNA	5
BP	GO:0032970	regulation of actin filament-based process	7/24	393/18800	4.21088e-07	NCKAP1/CD2AP/MYH9/IQGAP1/DSTN/CAPZB/FLNA	7
BP	GO:0030168	platelet activation	5/24	130/18800	5.59728e-07	SLC7A11/MYH9/ACTB/TLN1/FLNA	5
BP	GO:0030048	actin filament-based movement	5/24	133/18800	6.26886e-07	ACTN4/MYH9/MYH10/MYL6/FLNA	5
BP	GO:0032956	regulation of actin cytoskeleton organization	6/24	352/18800	4.17883e-06	NCKAP1/CD2AP/IQGAP1/DSTN/CAPZB/FLNA	6
BP	GO:0007596	blood coagulation	5/24	221/18800	7.59991e-06	SLC7A11/MYH9/ACTB/TLN1/FLNA	5
BP	GO:0050817	coagulation	5/24	226/18800	8.47211e-06	SLC7A11/MYH9/ACTB/TLN1/FLNA	5
BP	GO:0007599	hemostasis	5/24	227/18800	8.65559e-06	SLC7A11/MYH9/ACTB/TLN1/FLNA	5
BP	GO:0007015	actin filament organization	6/24	450/18800	1.69742e-05	NCKAP1/CD2AP/PDLIM1/DSTN/CAPZB/FLNA	6
BP	GO:0022604	regulation of cell morphogenesis	5/24	305/18800	3.5885e-05	ACTN4/MYH9/MYH10/CAPZB/FLNA	5
BP	GO:0010257	NADH dehydrogenase complex assembly	3/24	58/18800	5.38619e-05	NUBPL/NDUFA11/NDUFS1	3
BP	GO:0032981	mitochondrial respiratory chain complex I assembly	3/24	58/18800	5.38619e-05	NUBPL/NDUFA11/NDUFS1	3
BP	GO:0050878	regulation of body fluid levels	5/24	382/18800	0.000104291	SLC7A11/MYH9/ACTB/TLN1/FLNA	5
BP	GO:0042060	wound healing	5/24	429/18800	0.000179527	SLC7A11/MYH9/ACTB/TLN1/FLNA	5
BP	GO:0051014	actin filament severing	2/24	16/18800	0.000185389	MYH9/DSTN	2
BP	GO:0033108	mitochondrial respiratory chain complex assembly	3/24	94/18800	0.000227037	NUBPL/NDUFA11/NDUFS1	3
BP	GO:0007229	integrin-mediated signaling pathway	3/24	107/18800	0.000332546	MYH9/TLN1/FLNA	3
BP	GO:0110053	regulation of actin filament organization	4/24	270/18800	0.000352498	NCKAP1/DSTN/CAPZB/FLNA	4
BP	GO:0031532	actin cytoskeleton reorganization	3/24	111/18800	0.000370391	CD2AP/MYH9/FLNA	3
BP	GO:0008064	regulation of actin polymerization or depolymerization	3/24	158/18800	0.00103543	NCKAP1/DSTN/CAPZB	3
BP	GO:0030832	regulation of actin filament length	3/24	159/18800	0.00105446	NCKAP1/DSTN/CAPZB	3
BP	GO:0030866	cortical actin cytoskeleton organization	2/24	40/18800	0.0011827	NCKAP1/TLN1	2
BP	GO:1902903	regulation of supramolecular fiber organization	4/24	376/18800	0.00121871	NCKAP1/DSTN/CAPZB/FLNA	4
BP	GO:0010591	regulation of lamellipodium assembly	2/24	41/18800	0.00124238	NCKAP1/CAPZB	2
BP	GO:0089718	amino acid import across plasma membrane	2/24	45/18800	0.00149528	SLC7A11/SLC3A2	2
BP	GO:0010761	fibroblast migration	2/24	48/18800	0.00169974	PDLIM1/IQGAP1	2
BP	GO:0008154	actin polymerization or depolymerization	3/24	199/18800	0.00200696	NCKAP1/DSTN/CAPZB	3
BP	GO:0031032	actomyosin structure organization	3/24	199/18800	0.00200696	PDLIM1/MYH9/MYH10	3
BP	GO:0043090	amino acid import	2/24	53/18800	0.00206839	SLC7A11/SLC3A2	2
BP	GO:1902743	regulation of lamellipodium organization	2/24	53/18800	0.00206839	NCKAP1/CAPZB	2
BP	GO:0030834	regulation of actin filament depolymerization	2/24	54/18800	0.00214627	DSTN/CAPZB	2
BP	GO:0045216	cell-cell junction organization	3/24	205/18800	0.00218402	ACTB/TLN1/FLNA	3
BP	GO:0043113	receptor clustering	2/24	56/18800	0.00230617	SLC7A11/FLNA	2
BP	GO:1900024	regulation of substrate adhesion-dependent cell spreading	2/24	58/18800	0.00247154	ACTN4/FLNA	2
BP	GO:0030042	actin filament depolymerization	2/24	59/18800	0.00255627	DSTN/CAPZB	2
BP	GO:0007163	establishment or maintenance of cell polarity	3/24	219/18800	0.00263425	PDLIM1/MYH9/ACTB	3
BP	GO:0030865	cortical cytoskeleton organization	2/24	61/18800	0.0027298	NCKAP1/TLN1	2
BP	GO:1902475	L-alpha-amino acid transmembrane transport	2/24	67/18800	0.00328279	SLC7A11/SLC3A2	2
BP	GO:0051223	regulation of protein transport	4/24	495/18800	0.00331981	SLC7A11/CD2AP/MYH10/FLNA	4
BP	GO:0098657	import into cell	3/24	238/18800	0.00333151	SLC7A11/SLC3A2/ACTB	3
BP	GO:0015807	L-amino acid transport	2/24	69/18800	0.00347782	SLC7A11/SLC3A2	2
BP	GO:0030032	lamellipodium assembly	2/24	71/18800	0.00367815	NCKAP1/CAPZB	2
BP	GO:1900182	positive regulation of protein localization to nucleus	2/24	84/18800	0.00510791	CD2AP/FLNA	2
BP	GO:1901879	regulation of protein depolymerization	2/24	88/18800	0.00559163	DSTN/CAPZB	2
BP	GO:0097581	lamellipodium organization	2/24	89/18800	0.00571574	NCKAP1/CAPZB	2
BP	GO:0051222	positive regulation of protein transport	3/24	293/18800	0.00595124	CD2AP/MYH10/FLNA	3
BP	GO:0010769	regulation of cell morphogenesis involved in differentiation	2/24	96/18800	0.00661964	ACTN4/FLNA	2
CC	GO:0015629	actin cytoskeleton	13/24	499/19594	3.13977e-15	NCKAP1/CD2AP/ACTN4/PDLIM1/MYH9/MYH10/IQGAP1/DSTN/CAPZB/ACTB/MYL6/FLNA/FLNB	13
CC	GO:0005938	cell cortex	9/24	310/19594	5.87235e-11	ACTN4/MYH9/MYH10/IQGAP1/DSTN/CAPZB/ACTB/FLNA/FLNB	9
CC	GO:0032432	actin filament bundle	6/24	78/19594	4.15889e-10	ACTN4/PDLIM1/MYH9/MYH10/FLNA/FLNB	6
CC	GO:0005925	focal adhesion	9/24	419/19594	8.44721e-10	NCKAP1/ACTN4/PDLIM1/MYH9/IQGAP1/ACTB/TLN1/FLNA/FLNB	9
CC	GO:0030055	cell-substrate junction	9/24	428/19594	1.01821e-09	NCKAP1/ACTN4/PDLIM1/MYH9/IQGAP1/ACTB/TLN1/FLNA/FLNB	9
CC	GO:0005903	brush border	6/24	102/19594	2.13936e-09	SLC7A11/MYH9/CAPZB/MYL6/FLNA/FLNB	6
CC	GO:0030863	cortical cytoskeleton	6/24	107/19594	2.85999e-09	ACTN4/MYH9/IQGAP1/DSTN/CAPZB/ACTB	6
CC	GO:0001725	stress fiber	5/24	69/19594	1.88554e-08	ACTN4/PDLIM1/MYH9/MYH10/FLNB	5
CC	GO:0097517	contractile actin filament bundle	5/24	69/19594	1.88554e-08	ACTN4/PDLIM1/MYH9/MYH10/FLNB	5
CC	GO:0031252	cell leading edge	8/24	416/19594	2.10793e-08	NCKAP1/CD2AP/MYH9/MYH10/IQGAP1/CAPZB/ACTB/TLN1	8
CC	GO:0098862	cluster of actin-based cell projections	6/24	158/19594	2.98349e-08	SLC7A11/MYH9/CAPZB/MYL6/FLNA/FLNB	6
CC	GO:0042641	actomyosin	5/24	77/19594	3.29347e-08	ACTN4/PDLIM1/MYH9/MYH10/FLNB	5
CC	GO:0005884	actin filament	5/24	113/19594	2.27251e-07	NCKAP1/CD2AP/PDLIM1/IQGAP1/ACTB	5
CC	GO:0005911	cell-cell junction	7/24	497/19594	1.5413e-06	CD2AP/PDLIM1/MYH9/IQGAP1/ACTB/TLN1/FLNA	7
CC	GO:0001726	ruffle	5/24	177/19594	2.10208e-06	NCKAP1/CD2AP/MYH9/IQGAP1/TLN1	5
CC	GO:0030864	cortical actin cytoskeleton	4/24	79/19594	2.44576e-06	ACTN4/MYH9/IQGAP1/DSTN	4
CC	GO:0016460	myosin II complex	3/24	22/19594	2.44875e-06	MYH9/MYH10/MYL6	3
CC	GO:0030017	sarcomere	5/24	209/19594	4.74297e-06	ACTN4/PDLIM1/CAPZB/FLNA/FLNB	5
CC	GO:0031941	filamentous actin	3/24	29/19594	5.7776e-06	NCKAP1/CD2AP/PDLIM1	3
CC	GO:0030016	myofibril	5/24	228/19594	7.24516e-06	ACTN4/PDLIM1/CAPZB/FLNA/FLNB	5
CC	GO:0043292	contractile fiber	5/24	238/19594	8.92363e-06	ACTN4/PDLIM1/CAPZB/FLNA/FLNB	5
CC	GO:0030018	Z disc	4/24	127/19594	1.61751e-05	ACTN4/PDLIM1/FLNA/FLNB	4
CC	GO:0031674	I band	4/24	139/19594	2.30798e-05	ACTN4/PDLIM1/FLNA/FLNB	4
CC	GO:0016459	myosin complex	3/24	56/19594	4.2889e-05	MYH9/MYH10/MYL6	3
CC	GO:0005912	adherens junction	4/24	172/19594	5.31149e-05	PDLIM1/MYH9/ACTB/TLN1	4
CC	GO:0030027	lamellipodium	4/24	202/19594	9.91119e-05	NCKAP1/MYH10/CAPZB/ACTB	4
CC	GO:0032982	myosin filament	2/24	22/19594	0.000327209	MYH9/MYH10	2
CC	GO:0005747	mitochondrial respiratory chain complex I	2/24	49/19594	0.00163251	NDUFA11/NDUFS1	2
CC	GO:0030964	NADH dehydrogenase complex	2/24	49/19594	0.00163251	NDUFA11/NDUFS1	2
CC	GO:0045271	respiratory chain complex I	2/24	49/19594	0.00163251	NDUFA11/NDUFS1	2
CC	GO:0032154	cleavage furrow	2/24	55/19594	0.00205224	MYH9/MYH10	2
CC	GO:0098685	Schaffer collateral - CA1 synapse	2/24	72/19594	0.00348781	CAPZB/ACTB	2
CC	GO:0032153	cell division site	2/24	73/19594	0.00358339	MYH9/MYH10	2
CC	GO:0005791	rough endoplasmic reticulum	2/24	79/19594	0.00418232	SLC7A11/RPN1	2
CC	GO:0150034	distal axon	3/24	270/19594	0.00422743	IQGAP1/ACTB/FLNA	3
CC	GO:0098803	respiratory chain complex	2/24	91/19594	0.00550928	NDUFA11/NDUFS1	2
CC	GO:0005746	mitochondrial respirasome	2/24	94/19594	0.00586747	NDUFA11/NDUFS1	2
CC	GO:0070469	respirasome	2/24	101/19594	0.00674368	NDUFA11/NDUFS1	2
CC	GO:0042470	melanosome	2/24	109/19594	0.00781338	SLC3A2/RPN1	2
CC	GO:0048770	pigment granule	2/24	109/19594	0.00781338	SLC3A2/RPN1	2
CC	GO:0031253	cell projection membrane	3/24	339/19594	0.00793567	SLC7A11/NCKAP1/TLN1	3
CC	GO:1990204	oxidoreductase complex	2/24	120/19594	0.00940074	NDUFA11/NDUFS1	2
CC	GO:0070938	contractile ring	1/24	10/19594	0.0121841	MYH9	1
CC	GO:0071203	WASH complex	1/24	10/19594	0.0121841	CAPZB	1
CC	GO:0097224	sperm connecting piece	1/24	11/19594	0.0133947	CAPZB	1
CC	GO:0031209	SCAR complex	1/24	12/19594	0.0146038	NCKAP1	1
CC	GO:0098800	inner mitochondrial membrane protein complex	2/24	155/19594	0.0153106	NDUFA11/NDUFS1	2
CC	GO:0001931	uropod	1/24	13/19594	0.0158115	MYH9	1
CC	GO:0031254	cell trailing edge	1/24	13/19594	0.0158115	MYH9	1
CC	GO:0030426	growth cone	2/24	161/19594	0.0164494	IQGAP1/FLNA	2
CC	GO:0008250	oligosaccharyltransferase complex	1/24	14/19594	0.0170178	RPN1	1
CC	GO:0030427	site of polarized growth	2/24	167/19594	0.0176237	IQGAP1/FLNA	2
CC	GO:0009898	cytoplasmic side of plasma membrane	2/24	169/19594	0.0180228	MYH9/IQGAP1	2
CC	GO:0031256	leading edge membrane	2/24	175/19594	0.0192434	NCKAP1/TLN1	2
CC	GO:0005759	mitochondrial matrix	3/24	473/19594	0.0194163	NUBPL/LRPPRC/NDUFS1	3
CC	GO:0031143	pseudopodium	1/24	18/19594	0.0218289	ACTN4	1
CC	GO:0044305	calyx of Held	1/24	18/19594	0.0218289	ACTB	1
CC	GO:0097449	astrocyte projection	1/24	19/19594	0.0230281	SLC7A11	1
CC	GO:0098562	cytoplasmic side of membrane	2/24	193/19594	0.0231079	MYH9/IQGAP1	2
CC	GO:0030496	midbody	2/24	203/19594	0.0253825	MYH10/IQGAP1	2
CC	GO:0031258	lamellipodium membrane	1/24	22/19594	0.0266174	NCKAP1	1
CC	GO:0044295	axonal growth cone	1/24	22/19594	0.0266174	FLNA	1
CC	GO:0035267	NuA4 histone acetyltransferase complex	1/24	26/19594	0.0313834	ACTB	1
CC	GO:0043189	H4/H2A histone acetyltransferase complex	1/24	26/19594	0.0313834	ACTB	1
CC	GO:0005640	nuclear outer membrane	1/24	29/19594	0.0349432	LRPPRC	1
CC	GO:0036464	cytoplasmic ribonucleoprotein granule	2/24	243/19594	0.03534	IQGAP1/ACTB	2
CC	GO:0097386	glial cell projection	1/24	33/19594	0.0396701	SLC7A11	1
CC	GO:0035770	ribonucleoprotein granule	2/24	261/19594	0.040243	IQGAP1/ACTB	2
CC	GO:0098686	hippocampal mossy fiber to CA3 synapse	1/24	34/19594	0.0408483	CAPZB	1
CC	GO:0098798	mitochondrial protein-containing complex	2/24	281/19594	0.0459769	NDUFA11/NDUFS1	2
CC	GO:1902562	H4 histone acetyltransferase complex	1/24	40/19594	0.0478889	ACTB	1
MF	GO:0003779	actin binding	11/24	439/18410	2.36386e-12	INF2/ACTN4/PDLIM1/MYH9/MYH10/IQGAP1/DSTN/CAPZB/TLN1/FLNA/FLNB	11
MF	GO:0051015	actin filament binding	9/24	214/18410	3.68014e-12	ACTN4/MYH9/MYH10/IQGAP1/DSTN/CAPZB/TLN1/FLNA/FLNB	9
MF	GO:0045296	cadherin binding	9/24	333/18410	1.91635e-10	SLC3A2/CD2AP/PDLIM1/MYH9/IQGAP1/CAPZB/TLN1/FLNA/FLNB	9
MF	GO:0000146	microfilament motor activity	3/24	31/18410	8.54267e-06	MYH9/MYH10/MYL6	3
MF	GO:0005200	structural constituent of cytoskeleton	3/24	104/18410	0.000325139	CD2AP/ACTB/TLN1	3
MF	GO:0031267	small GTPase binding	4/24	267/18410	0.000365681	NCKAP1/INF2/IQGAP1/FLNA	4
MF	GO:0003774	cytoskeletal motor activity	3/24	111/18410	0.000393679	MYH9/MYH10/MYL6	3
MF	GO:0051020	GTPase binding	4/24	298/18410	0.000553622	NCKAP1/INF2/IQGAP1/FLNA	4
MF	GO:0043531	ADP binding	2/24	34/18410	0.00089074	MYH9/MYH10	2
MF	GO:0005178	integrin binding	3/24	156/18410	0.00105994	ACTN4/MYH9/TLN1	3
MF	GO:0015175	neutral amino acid transmembrane transporter activity	2/24	41/18410	0.00129474	SLC7A11/SLC3A2	2
MF	GO:0051539	4 iron, 4 sulfur cluster binding	2/24	41/18410	0.00129474	NUBPL/NDUFS1	2
MF	GO:0005516	calmodulin binding	3/24	200/18410	0.00216042	MYH9/MYH10/IQGAP1	3
MF	GO:0015179	L-amino acid transmembrane transporter activity	2/24	61/18410	0.00284392	SLC7A11/SLC3A2	2
MF	GO:0051536	iron-sulfur cluster binding	2/24	67/18410	0.00341968	NUBPL/NDUFS1	2
MF	GO:0051540	metal cluster binding	2/24	67/18410	0.00341968	NUBPL/NDUFS1	2
MF	GO:0015171	amino acid transmembrane transporter activity	2/24	84/18410	0.00531944	SLC7A11/SLC3A2	2
MF	GO:0015297	antiporter activity	2/24	89/18410	0.00595195	SLC7A11/SLC3A2	2
MF	GO:0031490	chromatin DNA binding	2/24	105/18410	0.00819411	ACTN4/ACTB	2
MF	GO:0044325	transmembrane transporter binding	2/24	127/18410	0.0118002	ACTN4/FLNA	2
MF	GO:0005432	calcium:sodium antiporter activity	1/24	10/18410	0.0129633	SLC3A2	1
MF	GO:0015173	aromatic amino acid transmembrane transporter activity	1/24	10/18410	0.0129633	SLC3A2	1
MF	GO:0030957	Tat protein binding	1/24	10/18410	0.0129633	ACTB	1
MF	GO:0005078	MAP-kinase scaffold activity	1/24	11/18410	0.0142508	IQGAP1	1
MF	GO:0005536	glucose binding	1/24	11/18410	0.0142508	GYS1	1
MF	GO:0015368	calcium:cation antiporter activity	1/24	11/18410	0.0142508	SLC3A2	1
MF	GO:0035251	UDP-glucosyltransferase activity	1/24	11/18410	0.0142508	GYS1	1
MF	GO:0022804	active transmembrane transporter activity	3/24	404/18410	0.0150814	SLC7A11/SLC3A2/NDUFS1	3
MF	GO:0005095	GTPase inhibitor activity	1/24	12/18410	0.0155366	IQGAP1	1
MF	GO:0017166	vinculin binding	1/24	12/18410	0.0155366	TLN1	1
MF	GO:0022858	alanine transmembrane transporter activity	1/24	12/18410	0.0155366	SLC3A2	1
MF	GO:0004312	fatty acid synthase activity	1/24	13/18410	0.0168208	OXSM	1
MF	GO:0050998	nitric-oxide synthase binding	1/24	13/18410	0.0168208	ACTB	1
MF	GO:0099186	structural constituent of postsynapse	1/24	13/18410	0.0168208	ACTB	1
MF	GO:0005172	vascular endothelial growth factor receptor binding	1/24	14/18410	0.0181034	CD2AP	1
MF	GO:0005313	L-glutamate transmembrane transporter activity	1/24	14/18410	0.0181034	SLC7A11	1
MF	GO:0044548	S100 protein binding	1/24	14/18410	0.0181034	IQGAP1	1
MF	GO:0046943	carboxylic acid transmembrane transporter activity	2/24	164/18410	0.0191448	SLC7A11/SLC3A2	2
MF	GO:0005342	organic acid transmembrane transporter activity	2/24	165/18410	0.0193645	SLC7A11/SLC3A2	2
MF	GO:0051371	muscle alpha-actinin binding	1/24	15/18410	0.0193845	PDLIM1	1
MF	GO:0015172	acidic amino acid transmembrane transporter activity	1/24	16/18410	0.0206639	SLC7A11	1
MF	GO:0140297	DNA-binding transcription factor binding	3/24	470/18410	0.022475	ACTN4/ACTB/FLNA	3
MF	GO:0046527	glucosyltransferase activity	1/24	18/18410	0.0232179	GYS1	1
MF	GO:0098641	cadherin binding involved in cell-cell adhesion	1/24	18/18410	0.0232179	PDLIM1	1
MF	GO:0008514	organic anion transmembrane transporter activity	2/24	186/18410	0.0242198	SLC7A11/SLC3A2	2
MF	GO:0098918	structural constituent of synapse	1/24	19/18410	0.0244925	ACTB	1
MF	GO:0035613	RNA stem-loop binding	1/24	20/18410	0.0257655	MYH10	1
MF	GO:0016758	hexosyltransferase activity	2/24	198/18410	0.0271964	RPN1/GYS1	2
MF	GO:0072349	modified amino acid transmembrane transporter activity	1/24	22/18410	0.0283068	SLC7A11	1
MF	GO:0042974	nuclear retinoic acid receptor binding	1/24	24/18410	0.0308417	ACTN4	1
MF	GO:0051537	2 iron, 2 sulfur cluster binding	1/24	24/18410	0.0308417	NDUFS1	1
MF	GO:0043495	protein-membrane adaptor activity	1/24	25/18410	0.0321068	MYH9	1
MF	GO:0015491	cation:cation antiporter activity	1/24	27/18410	0.0346322	SLC3A2	1
MF	GO:0048027	mRNA 5'-UTR binding	1/24	27/18410	0.0346322	MYH10	1
MF	GO:0051393	alpha-actinin binding	1/24	28/18410	0.0358926	PDLIM1	1
MF	GO:0015291	secondary active transmembrane transporter activity	2/24	240/18410	0.0386943	SLC7A11/SLC3A2	2
MF	GO:0022853	active ion transmembrane transporter activity	2/24	254/18410	0.0428766	SLC7A11/SLC3A2	2
KEGG	hsa04810	Regulation of actin cytoskeleton	6/19	218/8164	6.86396e-06	NCKAP1/ACTN4/MYH9/MYH10/IQGAP1/ACTB	6
KEGG	hsa04530	Tight junction	5/19	169/8164	3.29292e-05	ACTN4/MYH9/MYH10/ACTB/MYL6	5
KEGG	hsa04510	Focal adhesion	5/19	201/8164	7.55399e-05	ACTN4/ACTB/TLN1/FLNA/FLNB	5
KEGG	hsa04520	Adherens junction	3/19	71/8164	0.000552747	ACTN4/IQGAP1/ACTB	3
KEGG	hsa05130	Pathogenic Escherichia coli infection	4/19	197/8164	0.000959041	NCKAP1/MYH9/MYH10/ACTB	4
KEGG	hsa05205	Proteoglycans in cancer	4/19	205/8164	0.00111265	IQGAP1/ACTB/FLNA/FLNB	4
KEGG	hsa05132	Salmonella infection	4/19	249/8164	0.00228064	NCKAP1/ACTB/FLNA/FLNB	4
KEGG	hsa04270	Vascular smooth muscle contraction	3/19	134/8164	0.00345624	MYH9/MYH10/MYL6	3
KEGG	hsa04216	Ferroptosis	2/19	41/8164	0.00398648	SLC7A11/SLC3A2	2
KEGG	hsa05415	Diabetic cardiomyopathy	3/19	203/8164	0.0109411	NDUFA11/NDUFS1/GYS1	3
KEGG	hsa05100	Bacterial invasion of epithelial cells	2/19	77/8164	0.0135341	CD2AP/ACTB	2
KEGG	hsa04714	Thermogenesis	3/19	232/8164	0.0156798	NDUFA11/NDUFS1/ACTB	3
KEGG	hsa05131	Shigellosis	3/19	247/8164	0.0185243	ACTN4/ACTB/TLN1	3
