# Supplementary material for: Disulfidptosis-related gene in acute myocardial infarction and immune microenvironment analysis: A bioinformatics analysis and validation
Source: PLoS One. 2024 Dec 12;19(12):e0314935. doi: 10.1371/journal.pone.0314935 (PMC11637291; doi:10.1371/journal.pone.0314935)
Supplement: S4 Table — (XLSX) [file pone.0314935.s004.xlsx]

## Sheet: Sheet1
Results of SVM-RFE algorithm in screening feature genes
FeatureName	FeatureID	AvgRank
SLC3A2	2	2.7
MYH10	16	5
RPN1	3	5.7
INF2	11	7.2
CD2AP	12	7.7
DSTN	18	7.7
SLC7A11	1	10.3
NDUFS1	9	11
NUBPL	5	11.4
TLN1	22	12.3
OXSM	8	12.7
GYS1	10	12.9
CAPZB	19	13.2
IQGAP1	17	13.9
MYL6	21	14.7
ACTB	20	15.3
ACTN4	13	15.5
NDUFA11	6	15.8
MYH9	15	16.2
LRPPRC	7	16.3
PDLIM1	14	16.9
FLNB	24	17.8
NCKAP1	4	18.1
FLNA	23	19.7
