# Supplementary material for: Disulfidptosis-related gene in acute myocardial infarction and immune microenvironment analysis: A bioinformatics analysis and validation
Source: PLoS One. 2024 Dec 12;19(12):e0314935. doi: 10.1371/journal.pone.0314935 (PMC11637291; doi:10.1371/journal.pone.0314935)
Supplement: S5 Table — (XLSX) [file pone.0314935.s005.xlsx]

## Sheet: Sheet1
Results of XGBoost algorithm in screening feature genes
Feature	Gain	Cover	Frequency	Importance
DSTN	0.458375	0.265479	0.121212	0.458375
SLC3A2	0.217062	0.333155	0.242424	0.217062
NUBPL	0.105971	0.0925681	0.0909091	0.105971
MYH9	0.0759324	0.0315393	0.121212	0.0759324
CD2AP	0.0368171	0.106664	0.121212	0.0368171
RPN1	0.024177	0.0229445	0.030303	0.024177
SLC7A11	0.0211842	0.0153117	0.0454545	0.0211842
NCKAP1	0.0181951	0.0238056	0.0454545	0.0181951
INF2	0.0180608	0.0187363	0.0454545	0.0180608
FLNA	0.014343	0.036339	0.0454545	0.014343
MYL6	0.00691704	0.0119039	0.0454545	0.00691704
FLNB	0.00186851	0.00407816	0.0151515	0.00186851
ACTB	0.000598666	0.0207576	0.0151515	0.000598666
GYS1	0.000498493	0.0167177	0.0151515	0.000498493
