# Supplementary material for: Disulfidptosis-related gene in acute myocardial infarction and immune microenvironment analysis: A bioinformatics analysis and validation
Source: PLoS One. 2024 Dec 12;19(12):e0314935. doi: 10.1371/journal.pone.0314935 (PMC11637291; doi:10.1371/journal.pone.0314935)
Supplement: S6 Table — (XLSX) [file pone.0314935.s006.xlsx]

## Sheet: Sheet1
The ceRNA network of hub genes
Source	miRNA
CD2AP	hsa-let-7a-5p
CD2AP	hsa-mir-15a-5p
CD2AP	hsa-mir-16-5p
CD2AP	hsa-mir-19b-3p
CD2AP	hsa-mir-27a-3p
CD2AP	hsa-mir-30a-5p
CD2AP	hsa-mir-32-5p
CD2AP	hsa-mir-92a-3p
CD2AP	hsa-mir-30c-5p
CD2AP	hsa-mir-30d-5p
CD2AP	hsa-mir-1-3p
CD2AP	hsa-mir-15b-5p
CD2AP	hsa-mir-27b-3p
CD2AP	hsa-mir-30b-5p
CD2AP	hsa-mir-124-3p
CD2AP	hsa-mir-128-3p
CD2AP	hsa-mir-186-5p
CD2AP	hsa-mir-188-5p
CD2AP	hsa-mir-195-5p
CD2AP	hsa-mir-130b-3p
CD2AP	hsa-mir-30e-5p
CD2AP	hsa-mir-376a-3p
CD2AP	hsa-mir-424-5p
CD2AP	hsa-mir-329-3p
CD2AP	hsa-mir-376b-3p
CD2AP	hsa-mir-484
CD2AP	hsa-mir-497-5p
CD2AP	hsa-mir-503-5p
CD2AP	hsa-mir-92b-3p
CD2AP	hsa-mir-586
CD2AP	hsa-mir-603
CD2AP	hsa-mir-548c-3p
CD2AP	hsa-mir-646
CD2AP	hsa-mir-141-5p
CD2AP	hsa-mir-362-3p
CD2AP	hsa-mir-491-3p
CD2AP	hsa-mir-551b-5p
CD2AP	hsa-mir-625-3p
CD2AP	hsa-mir-891b
CD2AP	hsa-mir-921
CD2AP	hsa-mir-548n
CD2AP	hsa-mir-664a-3p
CD2AP	hsa-mir-103b
CD2AP	hsa-mir-3148
CD2AP	hsa-mir-3173-3p
CD2AP	hsa-mir-3182
CD2AP	hsa-mir-3065-3p
CD2AP	hsa-mir-3606-5p
CD2AP	hsa-mir-3607-3p
CD2AP	hsa-mir-3681-3p
CD2AP	hsa-mir-3688-3p
CD2AP	hsa-mir-3941
CD2AP	hsa-mir-4428
CD2AP	hsa-mir-4477a
CD2AP	hsa-mir-4517
CD2AP	hsa-mir-4524a-5p
CD2AP	hsa-mir-4789-5p
CD2AP	hsa-mir-4797-5p
CD2AP	hsa-mir-548ao-5p
CD2AP	hsa-mir-5011-5p
CD2AP	hsa-mir-4524b-5p
CD2AP	hsa-mir-5585-5p
CD2AP	hsa-mir-548ax
CD2AP	hsa-mir-1277-5p
CD2AP	hsa-mir-216a-3p
CD2AP	hsa-mir-6073
CD2AP	hsa-mir-6074
CD2AP	hsa-mir-6083
CD2AP	hsa-mir-6124
CD2AP	hsa-mir-190a-3p
CD2AP	hsa-mir-6804-3p
CD2AP	hsa-mir-6838-5p
CD2AP	hsa-mir-6866-3p
CD2AP	hsa-mir-6891-5p
CD2AP	hsa-mir-8485
DSTN	hsa-mir-23a-3p
DSTN	hsa-mir-23b-3p
DSTN	hsa-mir-380-3p
DSTN	hsa-mir-452-5p
DSTN	hsa-mir-412-3p
DSTN	hsa-mir-484
DSTN	hsa-mir-130a-5p
DSTN	hsa-mir-377-5p
DSTN	hsa-mir-1236-3p
DSTN	hsa-mir-2054
DSTN	hsa-mir-23c
DSTN	hsa-mir-4663
DSTN	hsa-mir-4676-3p
DSTN	hsa-mir-4693-5p
DSTN	hsa-mir-4717-3p
DSTN	hsa-mir-4728-3p
DSTN	hsa-mir-4753-3p
DSTN	hsa-mir-5571-5p
DSTN	hsa-mir-6086
DSTN	hsa-mir-6515-3p
DSTN	hsa-mir-892c-3p
DSTN	hsa-mir-655-5p
DSTN	hsa-mir-942-3p
DSTN	hsa-mir-6754-3p
DSTN	hsa-mir-6809-3p
DSTN	hsa-mir-6837-3p
DSTN	hsa-mir-7160-5p
DSTN	hsa-mir-7162-3p
DSTN	hsa-mir-8077
INF2	hsa-mir-16-5p
INF2	hsa-mir-124-3p
INF2	hsa-mir-492
INF2	hsa-mir-1915-3p
INF2	hsa-mir-2861
INF2	hsa-mir-2355-5p
INF2	hsa-mir-3918
INF2	hsa-mir-4512
INF2	hsa-mir-4535
INF2	hsa-mir-4646-3p
INF2	hsa-mir-4685-5p
INF2	hsa-mir-4742-3p
INF2	hsa-mir-4800-5p
INF2	hsa-mir-5701
INF2	hsa-mir-659-5p
INF2	hsa-mir-6764-5p
INF2	hsa-mir-6837-5p
INF2	hsa-mir-6861-3p
INF2	hsa-mir-4433b-5p
INF2	hsa-mir-8071
NUBPL	hsa-mir-21-5p
NUBPL	hsa-mir-24-3p
NUBPL	hsa-mir-197-3p
NUBPL	hsa-mir-143-3p
NUBPL	hsa-mir-136-5p
NUBPL	hsa-mir-378a-5p
NUBPL	hsa-mir-433-3p
NUBPL	hsa-mir-484
NUBPL	hsa-mir-640
NUBPL	hsa-mir-106b-3p
NUBPL	hsa-mir-1289
NUBPL	hsa-mir-3155a
NUBPL	hsa-mir-3198
NUBPL	hsa-mir-4294
NUBPL	hsa-mir-4309
NUBPL	hsa-mir-3663-5p
NUBPL	hsa-mir-3155b
NUBPL	hsa-mir-4534
NUBPL	hsa-mir-4635
NUBPL	hsa-mir-4680-5p
NUBPL	hsa-mir-4708-5p
NUBPL	hsa-mir-203b-3p
NUBPL	hsa-mir-4716-5p
NUBPL	hsa-mir-4770
NUBPL	hsa-mir-4781-3p
NUBPL	hsa-mir-1273f
NUBPL	hsa-mir-5587-5p
NUBPL	hsa-mir-6088
NUBPL	hsa-mir-6131
NUBPL	hsa-mir-6514-5p
NUBPL	hsa-mir-6790-3p
NUBPL	hsa-mir-6801-5p
NUBPL	hsa-mir-6821-3p
NUBPL	hsa-mir-7158-3p
NUBPL	hsa-mir-8082
NUBPL	hsa-mir-3653-5p
RPN1	hsa-mir-26b-5p
RPN1	hsa-mir-103a-3p
RPN1	hsa-mir-375
SLC3A2	hsa-mir-16-5p
SLC3A2	hsa-mir-26b-5p
SLC3A2	hsa-mir-92a-3p
SLC3A2	hsa-mir-10a-5p
SLC3A2	hsa-mir-412-3p
SLC3A2	hsa-mir-193b-3p
SLC3A2	hsa-mir-548c-3p
SLC3A2	hsa-mir-2115-3p
SLC3A2	hsa-mir-1260b
SLC3A2	hsa-mir-4311
SLC3A2	hsa-mir-4709-5p
SLC3A2	hsa-mir-6844
SLC3A2	hsa-mir-8068
SLC7A11	hsa-mir-17-5p
SLC7A11	hsa-mir-19a-3p
SLC7A11	hsa-mir-19b-3p
SLC7A11	hsa-mir-20a-5p
SLC7A11	hsa-mir-25-3p
SLC7A11	hsa-mir-26b-5p
SLC7A11	hsa-mir-27a-3p
SLC7A11	hsa-mir-30a-5p
SLC7A11	hsa-mir-32-5p
SLC7A11	hsa-mir-92a-3p
SLC7A11	hsa-mir-93-5p
SLC7A11	hsa-mir-106a-5p
SLC7A11	hsa-mir-192-5p
SLC7A11	hsa-mir-181a-5p
SLC7A11	hsa-mir-215-5p
SLC7A11	hsa-mir-218-5p
SLC7A11	hsa-mir-122-5p
SLC7A11	hsa-mir-128-3p
SLC7A11	hsa-mir-142-3p
SLC7A11	hsa-mir-150-5p
SLC7A11	hsa-mir-155-5p
SLC7A11	hsa-mir-106b-5p
SLC7A11	hsa-mir-302a-3p
SLC7A11	hsa-mir-363-3p
SLC7A11	hsa-mir-302b-3p
SLC7A11	hsa-mir-302c-3p
SLC7A11	hsa-mir-302d-3p
SLC7A11	hsa-mir-367-3p
SLC7A11	hsa-mir-372-3p
SLC7A11	hsa-mir-373-3p
SLC7A11	hsa-mir-148b-3p
SLC7A11	hsa-mir-20b-5p
SLC7A11	hsa-mir-329-3p
SLC7A11	hsa-mir-410-3p
SLC7A11	hsa-mir-489-3p
SLC7A11	hsa-mir-512-3p
SLC7A11	hsa-mir-498
SLC7A11	hsa-mir-520e
SLC7A11	hsa-mir-520a-3p
SLC7A11	hsa-mir-526b-3p
SLC7A11	hsa-mir-520b
SLC7A11	hsa-mir-520c-3p
SLC7A11	hsa-mir-519d-3p
SLC7A11	hsa-mir-520d-3p
SLC7A11	hsa-mir-520g-3p
SLC7A11	hsa-mir-520h
SLC7A11	hsa-mir-500a-3p
SLC7A11	hsa-mir-92b-3p
SLC7A11	hsa-mir-587
SLC7A11	hsa-mir-595
SLC7A11	hsa-mir-603
SLC7A11	hsa-mir-767-5p
SLC7A11	hsa-mir-223-5p
SLC7A11	hsa-mir-186-3p
SLC7A11	hsa-mir-362-3p
SLC7A11	hsa-mir-340-5p
SLC7A11	hsa-mir-505-5p
SLC7A11	hsa-mir-574-5p
SLC7A11	hsa-mir-302e
SLC7A11	hsa-mir-1279
SLC7A11	hsa-mir-1281
SLC7A11	hsa-mir-1976
SLC7A11	hsa-mir-548t-5p
SLC7A11	hsa-mir-3163
SLC7A11	hsa-mir-4279
SLC7A11	hsa-mir-4282
SLC7A11	hsa-mir-3941
SLC7A11	hsa-mir-4532
SLC7A11	hsa-mir-3913-3p
SLC7A11	hsa-mir-4640-3p
SLC7A11	hsa-mir-4722-3p
SLC7A11	hsa-mir-4731-5p
SLC7A11	hsa-mir-4789-5p
SLC7A11	hsa-mir-4789-3p
SLC7A11	hsa-mir-5011-5p
SLC7A11	hsa-mir-5089-5p
SLC7A11	hsa-mir-5193
SLC7A11	hsa-mir-5571-5p
SLC7A11	hsa-mir-5589-5p
SLC7A11	hsa-mir-5589-3p
SLC7A11	hsa-mir-5683
SLC7A11	hsa-mir-1247-3p
SLC7A11	hsa-mir-1277-5p
SLC7A11	hsa-mir-548az-5p
SLC7A11	hsa-mir-6504-3p
SLC7A11	hsa-mir-6506-5p
SLC7A11	hsa-mir-190a-3p
SLC7A11	hsa-mir-619-5p
SLC7A11	hsa-mir-548e-5p
SLC7A11	hsa-mir-6727-3p
SLC7A11	hsa-mir-6747-3p
SLC7A11	hsa-mir-6778-3p
SLC7A11	hsa-mir-6791-3p
SLC7A11	hsa-mir-6826-5p
SLC7A11	hsa-mir-6829-3p
SLC7A11	hsa-mir-6835-3p
SLC7A11	hsa-mir-6867-5p
SLC7A11	hsa-mir-6874-5p
SLC7A11	hsa-mir-1-5p
SLC7A11	hsa-mir-3653-5p
SLC7A11	hsa-mir-8485
