# Supplementary material for: Disulfidptosis-related gene in acute myocardial infarction and immune microenvironment analysis: A bioinformatics analysis and validation
Source: PLoS One. 2024 Dec 12;19(12):e0314935. doi: 10.1371/journal.pone.0314935 (PMC11637291; doi:10.1371/journal.pone.0314935)
Supplement: S7 Table — (XLSX) [file pone.0314935.s007.xlsx]

## Sheet: Sheet1
Network of interactions between hub genes and small molecule compounds
Source	chemical
CD2AP	methylmercuric chloride
CD2AP	cobaltous chloride
CD2AP	potassium chromate(VI)
CD2AP	epigallocatechin gallate
CD2AP	perfluorooctane sulfonic acid
CD2AP	K 7174
CD2AP	Acetaminophen
CD2AP	Arsenic
CD2AP	Carbamazepine
CD2AP	Enzyme Inhibitors
CD2AP	Plant Extracts
CD2AP	Simvastatin
DSTN	kojic acid
DSTN	sodium arsenite
DSTN	nickel sulfate
DSTN	N,N,N',N'-tetrakis(2-pyridylmethyl)ethylenediamine
DSTN	resveratrol
DSTN	chloropicrin
DSTN	4-(5-benzo(1,3)dioxol-5-yl-4-pyridin-2-yl-1H-imidazol-2-yl)benzamide
DSTN	ICG 001
DSTN	bromovanin
DSTN	(6-(4-(2-piperidin-1-ylethoxy)phenyl))-3-pyridin-4-ylpyrazolo(1,5-a)pyrimidine
DSTN	Cadmium
DSTN	Enzyme Inhibitors
DSTN	Ethyl Methanesulfonate
DSTN	Methyl Methanesulfonate
DSTN	Methylnitronitrosoguanidine
DSTN	Quercetin
DSTN	Tetrachlorodibenzodioxin
DSTN	Valproic Acid
DSTN	Cyclosporine
DSTN	Antirheumatic Agents
DSTN	Zinc Sulfate
DSTN	Okadaic Acid
DSTN	Copper Sulfate
INF2	butyraldehyde
INF2	mercuric bromide
INF2	pentanal
INF2	entinostat
INF2	4-(5-benzo(1,3)dioxol-5-yl-4-pyridin-2-yl-1H-imidazol-2-yl)benzamide
INF2	ICG 001
INF2	panobinostat
INF2	(6-(4-(2-piperidin-1-ylethoxy)phenyl))-3-pyridin-4-ylpyrazolo(1,5-a)pyrimidine
INF2	(+)-JQ1 compound
INF2	3-(2-hydroxy-4-(2-methylnonan-2-yl)phenyl)cyclohexan-1-ol
INF2	4,4'-hexafluorisopropylidene diphenol
INF2	C646 compound
INF2	Arsenic
INF2	Benzo(a)pyrene
INF2	Diazinon
INF2	Enzyme Inhibitors
INF2	Formaldehyde
INF2	Phenylmercuric Acetate
INF2	Silicon Dioxide
INF2	Tretinoin
INF2	Valproic Acid
INF2	7,8-Dihydro-7,8-dihydroxybenzo(a)pyrene 9,10-oxide
INF2	Aflatoxin B1
INF2	Asbestos, Crocidolite
INF2	Copper Sulfate
NUBPL	cobaltous chloride
NUBPL	butyraldehyde
NUBPL	ICG 001
NUBPL	C646 compound
NUBPL	Arsenic
NUBPL	Benzo(a)pyrene
NUBPL	Hydrogen Peroxide
NUBPL	Plant Extracts
NUBPL	Quercetin
NUBPL	Silicon Dioxide
NUBPL	Valproic Acid
NUBPL	7,8-Dihydro-7,8-dihydroxybenzo(a)pyrene 9,10-oxide
NUBPL	Cyclosporine
NUBPL	Aflatoxin B1
NUBPL	Sodium Selenite
NUBPL	Cadmium Chloride
NUBPL	Copper Sulfate
RPN1	Aspirin
RPN1	Coumestrol
RPN1	Bucladesine
RPN1	Estradiol
RPN1	Plant Extracts
RPN1	Tunicamycin
RPN1	Cyclosporine
RPN1	Medroxyprogesterone Acetate
RPN1	Thapsigargin
SLC3A2	chloroacetaldehyde
SLC3A2	arsenic trioxide
SLC3A2	bisphenol A
SLC3A2	decitabine
SLC3A2	arsenite
SLC3A2	afimoxifene
SLC3A2	cobaltous chloride
SLC3A2	pyrrolidine dithiocarbamic acid
SLC3A2	sulindac sulfide
SLC3A2	benz(a)anthracene
SLC3A2	chrysene
SLC3A2	mercuric bromide
SLC3A2	tripterine
SLC3A2	bicalutamide
SLC3A2	troglitazone
SLC3A2	cidofovir
SLC3A2	pentabromodiphenyl ether
SLC3A2	zoledronic acid
SLC3A2	rosiglitazone
SLC3A2	roscovitine
SLC3A2	gedunin
SLC3A2	entinostat
SLC3A2	monomethylarsonous acid
SLC3A2	K 7174
SLC3A2	motexafin gadolinium
SLC3A2	4-(5-benzo(1,3)dioxol-5-yl-4-pyridin-2-yl-1H-imidazol-2-yl)benzamide
SLC3A2	ICG 001
SLC3A2	CC-8490
SLC3A2	quinocetone
SLC3A2	2,2',4,4'-tetrabromodiphenyl ether
SLC3A2	2-methyl-2H-pyrazole-3-carboxylic acid (2-methyl-4-o-tolylazophenyl)amide
SLC3A2	(6-(4-(2-piperidin-1-ylethoxy)phenyl))-3-pyridin-4-ylpyrazolo(1,5-a)pyrimidine
SLC3A2	(4-amino-1,4-dihydro-3-(2-pyridyl)-5-thioxo-1,2,4-triazole)copper(II)
SLC3A2	NSC 689534
SLC3A2	(+)-JQ1 compound
SLC3A2	PCI 5002
SLC3A2	NSC305787
SLC3A2	NSC668394
SLC3A2	1-(2-trifluoromethoxyphenyl)-2-nitroethanone
SLC3A2	C646 compound
SLC3A2	Amino Acids, Peptides, and Proteins
SLC3A2	Amiodarone
SLC3A2	Arsenic
SLC3A2	Vehicle Emissions
SLC3A2	Lindane
SLC3A2	Benzo(a)pyrene
SLC3A2	Bilirubin
SLC3A2	Cadmium
SLC3A2	Carbamazepine
SLC3A2	Cisplatin
SLC3A2	Copper
SLC3A2	Curcumin
SLC3A2	Cycloheximide
SLC3A2	Cyclophosphamide
SLC3A2	Cystine
SLC3A2	Dactinomycin
SLC3A2	Dexamethasone
SLC3A2	Clodronic Acid
SLC3A2	Diethylstilbestrol
SLC3A2	Drugs, Chinese Herbal
SLC3A2	Environmental Pollutants
SLC3A2	Enzyme Inhibitors
SLC3A2	Estradiol
SLC3A2	Estrogens
SLC3A2	Ethinyl Estradiol
SLC3A2	Ethyl Methanesulfonate
SLC3A2	Fluorouracil
SLC3A2	Formaldehyde
SLC3A2	Glutathione
SLC3A2	Hydralazine
SLC3A2	Hydrogen Peroxide
SLC3A2	Ibuprofen
SLC3A2	Ifosfamide
SLC3A2	Indomethacin
SLC3A2	Mercaptoethanol
SLC3A2	Mercuric Chloride
SLC3A2	Methyl Methanesulfonate
SLC3A2	Naphthoquinones
SLC3A2	Oxygen
SLC3A2	Phenobarbital
SLC3A2	Phenylmercuric Acetate
SLC3A2	Piroxicam
SLC3A2	Plant Extracts
SLC3A2	Fenofibrate
SLC3A2	Quercetin
SLC3A2	Selenium
SLC3A2	Silicon Dioxide
SLC3A2	Sulindac
SLC3A2	Tamoxifen
SLC3A2	Tetrachlorodibenzodioxin
SLC3A2	Tetradecanoylphorbol Acetate
SLC3A2	Dronabinol
SLC3A2	Tobacco Smoke Pollution
SLC3A2	Tunicamycin
SLC3A2	Valproic Acid
SLC3A2	Zearalenone
SLC3A2	Zinc
SLC3A2	8-Bromo Cyclic Adenosine Monophosphate
SLC3A2	Zidovudine
SLC3A2	Ionomycin
SLC3A2	Cyclosporine
SLC3A2	Aflatoxin B1
SLC3A2	Fenretinide
SLC3A2	Asbestos, Crocidolite
SLC3A2	gamma-Linolenic Acid
SLC3A2	Lithium Chloride
SLC3A2	Cadmium Chloride
SLC3A2	Lamivudine
SLC3A2	Thapsigargin
SLC3A2	beta-Naphthoflavone
SLC3A2	Copper Sulfate
SLC3A2	Zinc Acetate
SLC3A2	Genistein
SLC3A2	p-Chloromercuribenzoic Acid
SLC3A2	Raloxifene Hydrochloride
SLC3A2	Coal Ash
SLC7A11	chloroacetaldehyde
SLC7A11	ethylbenzene
SLC7A11	methylmercuric chloride
SLC7A11	captax
SLC7A11	bis(tri-n-butyltin)oxide
SLC7A11	arsenic trioxide
SLC7A11	bisphenol A
SLC7A11	lead acetate
SLC7A11	1,2-diamino-4-nitrobenzene
SLC7A11	trichostatin A
SLC7A11	cinnamic aldehyde
SLC7A11	cresidine
SLC7A11	4-anisidine
SLC7A11	N-methyl-4-aminophenol
SLC7A11	1,6-hexamethylene diisocyanate
SLC7A11	mono-(2-ethylhexyl)phthalate
SLC7A11	cypermethrin
SLC7A11	sodium arsenite
SLC7A11	cobaltous chloride
SLC7A11	ammonium hexachloroplatinate
SLC7A11	butyraldehyde
SLC7A11	dibutyldichlorotin
SLC7A11	tetrabromobisphenol A
SLC7A11	tetrathiomolybdate
SLC7A11	nickel chloride
SLC7A11	3,4,5,3',4'-pentachlorobiphenyl
SLC7A11	chloroquine diphosphate
SLC7A11	nonylphenol
SLC7A11	ochratoxin A
SLC7A11	2-xylene
SLC7A11	3,4,3',4'-tetrachlorobiphenyl
SLC7A11	2-amino-3-methylimidazo(4,5-f)quinoline
SLC7A11	2,3-bis(3'-hydroxybenzyl)butyrolactone
SLC7A11	benzidine
SLC7A11	nickel sulfate
SLC7A11	7-aminocephalosporanic acid
SLC7A11	resorcinol
SLC7A11	triacsin C
SLC7A11	2-amino-3,8-dimethylimidazo(4,5-f)quinoxaline
SLC7A11	ethyl acrylate
SLC7A11	mercuric bromide
SLC7A11	racecadotril
SLC7A11	tripterine
SLC7A11	1,2-dihydroxynaphthalene
SLC7A11	bicalutamide
SLC7A11	glycidamide
SLC7A11	2-amino-4-methylphenol
SLC7A11	2,3-dichloro-1-propanol
SLC7A11	4-carboxyphenylglycine
SLC7A11	pentabromodiphenyl ether
SLC7A11	2-chloromethylpyridine
SLC7A11	vanillin
SLC7A11	chloropicrin
SLC7A11	gedunin
SLC7A11	vorinostat
SLC7A11	entinostat
SLC7A11	si-wu-tang
SLC7A11	monomethylarsonous acid
SLC7A11	K 7174
SLC7A11	motexafin gadolinium
SLC7A11	aluminum citrate
SLC7A11	4-(5-benzo(1,3)dioxol-5-yl-4-pyridin-2-yl-1H-imidazol-2-yl)benzamide
SLC7A11	candoxin
SLC7A11	belinostat
SLC7A11	ICG 001
SLC7A11	panobinostat
SLC7A11	2,2',4,4'-tetrabromodiphenyl ether
SLC7A11	elesclomol
SLC7A11	(6-(4-(2-piperidin-1-ylethoxy)phenyl))-3-pyridin-4-ylpyrazolo(1,5-a)pyrimidine
SLC7A11	chlorantranilipole
SLC7A11	NSC 689534
SLC7A11	(+)-JQ1 compound
SLC7A11	PCI 5002
SLC7A11	NSC668394
SLC7A11	1-(2-trifluoromethoxyphenyl)-2-nitroethanone
SLC7A11	Acetaminophen
SLC7A11	Acetylcysteine
SLC7A11	Acrolein
SLC7A11	Air Pollutants
SLC7A11	Ampicillin
SLC7A11	Arsenic
SLC7A11	Ascorbic Acid
SLC7A11	Azathioprine
SLC7A11	Benzene
SLC7A11	Lindane
SLC7A11	Benzo(a)pyrene
SLC7A11	Bilirubin
SLC7A11	Cadmium
SLC7A11	Carbamazepine
SLC7A11	Cisplatin
SLC7A11	Copper
SLC7A11	Coumaphos
SLC7A11	Coumestrol
SLC7A11	Curcumin
SLC7A11	Cyclophosphamide
SLC7A11	Cystine
SLC7A11	DDT
SLC7A11	Demecolcine
SLC7A11	Diazinon
SLC7A11	Diclofenac
SLC7A11	Diethylstilbestrol
SLC7A11	Succimer
SLC7A11	Dimethylnitrosamine
SLC7A11	Diquat
SLC7A11	Drugs, Chinese Herbal
SLC7A11	Chlorpyrifos
SLC7A11	Endosulfan
SLC7A11	Epichlorohydrin
SLC7A11	Estradiol
SLC7A11	Estriol
SLC7A11	Estrone
SLC7A11	Ethinyl Estradiol
SLC7A11	Ethyl Methanesulfonate
SLC7A11	Eugenol
SLC7A11	Fluoxetine
SLC7A11	Formaldehyde
SLC7A11	Glutathione
SLC7A11	Gold Sodium Thiomalate
SLC7A11	Hydrogen Peroxide
SLC7A11	Ibuprofen
SLC7A11	Indomethacin
SLC7A11	Maleic Anhydrides
SLC7A11	Methotrexate
SLC7A11	Methylene Chloride
SLC7A11	Methylenebis(chloroaniline)
SLC7A11	Methylmercury Compounds
SLC7A11	Methylprednisolone
SLC7A11	Mycophenolic Acid
SLC7A11	Naphthoquinones
SLC7A11	Nickel
SLC7A11	Oxygen
SLC7A11	Paraquat
SLC7A11	Phenobarbital
SLC7A11	Phenylmercuric Acetate
SLC7A11	Piroxicam
SLC7A11	Polychlorinated Biphenyls
SLC7A11	Prednisolone
SLC7A11	Progesterone
SLC7A11	Quercetin
SLC7A11	Sulfasalazine
SLC7A11	Tetrachlorodibenzodioxin
SLC7A11	Tetradecanoylphorbol Acetate
SLC7A11	Thiram
SLC7A11	Tobacco Smoke Pollution
SLC7A11	Toluene
SLC7A11	Tretinoin
SLC7A11	Trichloroethylene
SLC7A11	Valproic Acid
SLC7A11	Vincristine
SLC7A11	Zearalenone
SLC7A11	Zinc
SLC7A11	Zymosan
SLC7A11	7,8-Dihydro-7,8-dihydroxybenzo(a)pyrene 9,10-oxide
SLC7A11	8-Bromo Cyclic Adenosine Monophosphate
SLC7A11	Cyclosporine
SLC7A11	Aflatoxin B1
SLC7A11	Mitomycin
SLC7A11	Arachidonic Acid
SLC7A11	Asbestos, Crocidolite
SLC7A11	Sodium Selenite
SLC7A11	Cadmium Chloride
SLC7A11	Copper Sulfate
SLC7A11	Zinc Acetate
SLC7A11	Phenol
SLC7A11	Genistein
SLC7A11	Acrylamide
SLC7A11	tert-Butylhydroperoxide
SLC7A11	p-Chloromercuribenzoic Acid
SLC7A11	Raloxifene Hydrochloride
SLC7A11	Vitamin K 3
SLC7A11	alpha-Tocopherol
SLC7A11	Particulate Matter
SLC7A11	Magnetite Nanoparticles
