# Supplementary material for: Disulfidptosis-related gene in acute myocardial infarction and immune microenvironment analysis: A bioinformatics analysis and validation
Source: PLoS One. 2024 Dec 12;19(12):e0314935. doi: 10.1371/journal.pone.0314935 (PMC11637291; doi:10.1371/journal.pone.0314935)
Supplement: S8 Table — (XLSX) [file pone.0314935.s008.xlsx]

## Sheet: Sheet1
Network of interactions between hub genes and TFs
Source	TF
CD2AP	CBFB
CD2AP	KLF6
CD2AP	CREB1
CD2AP	ELF1
CD2AP	GABPA
CD2AP	IRF1
CD2AP	SMAD4
CD2AP	NFRKB
CD2AP	REST
CD2AP	SMARCE1
CD2AP	SSRP1
CD2AP	TFDP1
CD2AP	TFE3
CD2AP	WT1
CD2AP	ZNF24
CD2AP	ZNF76
CD2AP	ZBTB17
CD2AP	GFI1B
CD2AP	ZBTB40
CD2AP	ZNF263
CD2AP	KDM1A
CD2AP	SIN3A
CD2AP	ZNF589
CD2AP	ZFP64
CD2AP	MYNN
CD2AP	ZNF335
CD2AP	INSM2
CD2AP	ZNF501
DSTN	BCL6
DSTN	CHD1
DSTN	FOSL2
DSTN	GATA4
DSTN	GTF2F1
DSTN	HCFC1
DSTN	HDAC1
DSTN	JUN
DSTN	MAZ
DSTN	MNT
DSTN	NRF1
DSTN	KDM5A
DSTN	ZFX
DSTN	ZNF7
DSTN	ZNF175
DSTN	ZNF217
DSTN	RFXANK
DSTN	ZHX2
DSTN	ZBTB1
DSTN	RCOR1
DSTN	ZNF589
DSTN	ZBTB26
DSTN	GATAD1
INF2	CHD1
INF2	HDGF
INF2	HIC1
INF2	FOXA3
INF2	SMAD4
INF2	MAZ
INF2	PPARG
INF2	RARA
INF2	SOX5
INF2	NR2F2
INF2	THRB
INF2	ZNF76
INF2	SAP30
INF2	MTA1
INF2	MTA2
INF2	KLF4
INF2	HMGN3
INF2	SOX13
INF2	HMG20B
INF2	DRAP1
INF2	MXD4
INF2	KDM5B
INF2	ZNF423
INF2	PHF8
INF2	TARDBP
INF2	SIN3A
INF2	HBP1
INF2	ZNF580
INF2	ZBTB7A
INF2	GATAD2A
INF2	THAP1
INF2	TGIF2
INF2	BCL11B
INF2	GLIS2
INF2	ZNF341
NUBPL	NR2F1
NUBPL	KLF4
NUBPL	FOXJ2
NUBPL	ZNF101
RPN1	HDAC1
RPN1	SP3
RPN1	ZNF76
RPN1	ZBTB33
RPN1	ZHX2
RPN1	L3MBTL2
RPN1	GLIS1
SLC3A2	ARNT
SLC3A2	ATF1
SLC3A2	BACH1
SLC3A2	KLF9
SLC3A2	CDC5L
SLC3A2	CHD1
SLC3A2	DNMT1
SLC3A2	ETS1
SLC3A2	GATA4
SLC3A2	GLI4
SLC3A2	GTF2A2
SLC3A2	GTF2E2
SLC3A2	GTF2F1
SLC3A2	HCFC1
SLC3A2	NR4A1
SLC3A2	FOXA3
SLC3A2	ID3
SLC3A2	FOXK2
SLC3A2	IRF1
SLC3A2	IRF2
SLC3A2	JUNB
SLC3A2	JUND
SLC3A2	SMAD5
SLC3A2	MAZ
SLC3A2	MEF2D
SLC3A2	MLLT1
SLC3A2	MYC
SLC3A2	NFE2L2
SLC3A2	NFRKB
SLC3A2	NFYC
SLC3A2	NRF1
SLC3A2	PML
SLC3A2	POLR2A
SLC3A2	POLR2H
SLC3A2	POU2F2
SLC3A2	KDM5A
SLC3A2	RELA
SLC3A2	DPF2
SLC3A2	RXRB
SLC3A2	SMARCA4
SLC3A2	SMARCE1
SLC3A2	SP1
SLC3A2	SREBF2
SLC3A2	SSRP1
SLC3A2	TAF1
SLC3A2	TAF7
SLC3A2	ZEB1
SLC3A2	TEAD3
SLC3A2	TFAP4
SLC3A2	NR2F2
SLC3A2	TFDP1
SLC3A2	THRB
SLC3A2	NR2C2
SLC3A2	USF2
SLC3A2	ZFP37
SLC3A2	ZFX
SLC3A2	ZNF18
SLC3A2	ZNF24
SLC3A2	ZNF76
SLC3A2	ZNF121
SLC3A2	ZNF175
SLC3A2	DEK
SLC3A2	KLF11
SLC3A2	KLF7
SLC3A2	NCOA1
SLC3A2	TRIM24
SLC3A2	SAP30
SLC3A2	PTTG1
SLC3A2	HMGN3
SLC3A2	NCOR1
SLC3A2	ZBTB40
SLC3A2	THRAP3
SLC3A2	TRIM28
SLC3A2	TRIM22
SLC3A2	CREB3
SLC3A2	DRAP1
SLC3A2	KLF1
SLC3A2	KDM5B
SLC3A2	DDX20
SLC3A2	KLF8
SLC3A2	PHF8
SLC3A2	TARDBP
SLC3A2	ZNF324
SLC3A2	SIN3A
SLC3A2	GMEB2
SLC3A2	ZBTB11
SLC3A2	LEF1
SLC3A2	ZNF589
SLC3A2	SIRT6
SLC3A2	BCOR
SLC3A2	THAP1
SLC3A2	ZNF83
SLC3A2	FOXJ2
SLC3A2	HDAC8
SLC3A2	MYNN
SLC3A2	DMAP1
SLC3A2	PRDM10
SLC3A2	ARID1B
SLC3A2	ZBTB26
SLC3A2	L3MBTL2
SLC3A2	MIXL1
SLC3A2	ZNF644
SLC3A2	PYGO2
SLC3A2	CREB3L1
SLC3A2	ZNF101
SLC3A2	ZNF641
SLC3A2	ZNF384
SLC3A2	PTRF
